# Supplementary material for: Population Structure and Local Adaptation of Acrossocheilus yunnanensis in the Headwaters of the Chishui River
Source: Animals (Basel). 2026 Jul 9;16(14):2135. doi: 10.3390/ani16142135 (PMC13404459; doi:10.3390/ani16142135)
Supplement: Supplementary file 1 [file animals-16-02135-s001.zip]

Archive with 1 entries (1 files):
- animals-4389390-supplementary.pdf
